# Supplementary material for: Longitudinal imaging and femtosecond laser manipulation of the liver: How to generate and trace single-cell-resolved micro-damage in vivo
Source: PLoS One. 2020 Oct 15;15(10):e0240405. doi: 10.1371/journal.pone.0240405 (PMC7561146; doi:10.1371/journal.pone.0240405)
Supplement: S1 File — (XLSX) [file pone.0240405.s002.xlsx]

## Sheet: Tabelle1
Ablation in ZMTH3 cell culture
		number of ablated cells			ablated area								ablated area								ablated area
power [mW]	pulse energy [nJ]	2 pulses	5 pulses	10 pulses	2 pulses					average	standard deviation	n	5 pulses					average	standard deviation	n	10 pulses					average	standard deviation	n
1	0.1	0	3	4								0	143.1	235.967	231.217	145.113	173.113	185.702	95.5931	5								0
2	0.2	0	7	10								0	343.851	332.52	317.661	378.004	459.29	366.265	155.002	5	413.558	412.721	634.711	559.304		505.073	243.264	4
3	0.3	3	8	10	123.287	102.208	112.453			112.649	10.5409	3	771.862	796.741	587.644	762.928		729.794	335.462	4	967.706	762.001	745.332	893.521		842.14	386.065	4
4	0.4	3	9	> 10	167.459	216.154	164.994	210.635		189.81	27.344	4	757.704	745.128	636.904	862.49	600.445	720.534	343.294	5	1459.32	1001.84	1393.03			1284.73	670.947	3
5	0.5	6	10	> 10	141.766	204.687	329.693	496.767		293.228	156.565	4	772.179	895.85	1179.49	1073.12		980.162	463.965	4	903.721	742.98	1168.39	2191.78		1251.72	793.097	4
6	0.6	5	10	> 10	484.418	331.638	281.789	276.588	590.019	392.89	138.617	5	1012.01	849.281	1054.81	644.504	1577.72	1027.66	427.425	5	2260.2	2634.13	1198.4			2030.91	1181.49	3
7	0.7	7	> 10	> 10	538.315	512.441	456.508	496.134	331.751	467.03	81.2433	5	1193.61	1301.61	1495.91	1776.05	1609.47	1475.33	679.597	5	2226.38	1806.88	1304.37	1844.58	1928.56	1822.15	865.198	5
8	0.8	8	> 10	> 10	554.306	471.504	484.803	736.217	715.748	592.516	126.038	5	2043.88	1413.72	2280.48	1580.66	2287.41	1921.23	887.092	5	3169.44	2836.22	3391.54			3132.4	1580.26	3
9	0.9	10	> 10	> 10	719.684	505.814	506.221	690.191	653.415	615.065	102.277	5	1337.3	1377.85	1170.02	1321.21	1568.74	1355.02	585.174	5	4192.33	2942.56	2613.05			3249.31	1759.01	3
10	1	9	> 10	>> 10	817.119	921.928	918.49			885.846	59.5439	3	2169.8	2515.95	2569.58	2198.07		2363.35	1070.93	4	3118.28	3386.9	4047.35			3517.51	1799.61	3
Ablation ex vivo via AIW in mice
		number of ablated cells			ablated area								ablated area								ablated area
power [mW]	pulse energy [nJ]	2 pulses	5 pulses	10 pulses	2 pulses					average	standard deviation	n	5 pulses					average	standard deviation	n	10 pulses					average	standard deviation	n
surface
1.5	0.15	0	4	8								0	9.775	8.106	10.49	7.51	5.722	8.97025	1.88927	4	15.497	11.444	6.258	8.345	11.027	10.386	3.49201	4
2	0.2	7	8	9	10.55	11.444	17.166	9	13.59	12.35	3.16286	5	16.332	12.338	27.955	22.829	15.736	19.038	6.26499	5	8.702	6.676	11.086	10.55	12.755	9.9538	2.33426	5
2.5	0.25	8	8	9	12.875	6.855	21.695	11.086	10.55	12.6122	5.52932	5	16.332	13.59	11.444	5.782	9.894	11.4084	3.96712	5	12.338	12.398	8.166	11.444	9	10.6692	1.96381	5
3	0.3	8	9	10	19.55	36.418	23.723	15.259		23.7375	9.13264	4	16.332	16.332	25.988	12.755	21.815	18.6444	5.22878	5	34.392	55.909	58.889	33.259	21.815	40.8528	15.9204	5
- 0.5 µm
1.5	0.15	0	4	4								0	5.126					5.126		1								0
2	0.2	4	5	9	9.298	8.702				9	0.421436	2	17.464	7.391	4.709			9.85467	6.72493	3	6.199	11.444	4.172	9.298	6.676	46.262	2.83806	5
2.5	0.25	4	5	10	5.722	18.835	6.199	6.676		9.358	6.32999	4	12.875	12.338	6.676	6.855	4.768	8.7024	3.66152	5	5.126	4.172	5.782			5.02667	0.809583	3
3	0.3	5	5	10	13.411	17.464	8.166	8.702		11.9357	4.3744	4	8.106	6.199	5.126	6.08		6.37775	1.24824	4	17.166	11.444				14.305	4.04607	2
Ablation in vivo via AIW in mice
time after ablation	0 min				5 min				10 min				15 min				20 min				40 min
	perimeter	area	area [%]	mean gray	perimeter	area	area [%]	mean gray	perimeter	area	area [%]	mean gray	perimeter	area	area [%]	mean gray	perimeter	area	area [%]	mean gray	perimeter	area	area [%]	mean gray
power 66-78 mW; pulse energy 6,6-7,8 nJ	45.028	138.954	100	28.22	63.634	241.057	173	31.596	56.454	225.578	162	40.17	53.369	159.332	115	39.357	50.651	148.752	107	27.302
	49.789	168.704	100	38.86	64.629	218.158	129	41.493	74.935	283.056	168	43.843	101.509	335.421	199	40.709	80.307	242.016	143	38.526
	46.059	137.995	100	38.101	60.742	128.09	93	35.825	67.33	226.04	164	34.93	74.737	243.968	177	38.267	76.287	147.971	107	38.86
	118.882	687.868	100	38.85	137.135	953.466	139	43.221	135.256	916.786	133	40.885									50.366	121.637	18	46.262
	88.265	231.993	100	35.995	93.679	385.751	166	34.029	118.825	560.865	242	32.632
average	69.6046	273.103	100	36.0052	83.9638	385.304	140	37.2328	90.56	442.465	174	38.492	76.5383	246.24	163	39.4443	69.0817	179.58	119	34.896	50.366	121.637	18	46.262
error			0				32				40				44				21				1
n			5				5				5				3				3
Scoring of mice in the experiment
Scoring	day 0	day 1	day 2	day 3	day 4	day 5	day 6	day 7	day 8	day 9	day 10	day 11	day 12	day 13	day 14
# 1	2	1	1	1	1	1	1	1	1	1	1	1	1	1	1
# 2	1	1	1	1	1	1	1	1	1	1	1	1	1	1	1
# 3	1	1	1	1	1	1	1	1	1	1	1	1	1	1	1
# 4	1	2	1	1	1	1	1	1	1	1	1	1	1	1	1
# 5	2	2	1.5	1.5	1.5	1	1	1	1	1	1	1	1	1	1
# 6	1	2	1	1	1	1	1	1	1	1	1	1	1	1	1
# 7	1	1	1	1	1	1	1	1	1	1	1	1	1	1	1
# 8	1	1	1	1	1	1	1	1	1	1	1	1	1	1	1
# 10	1	1	1	1	1	1	1	1	1	1	1	1	1	1	1
# 11	1	1	1	1	1	1	1	1	1	1	1	1	1	1	1
# 12	1	1	1	1	1	1	1	1	1	1	1	1	1	1	1
# 13	1	1	2	1	1	1	1	1	x
# 14	1	2	1	1	1	1	1	1	1	1	1	1	1	1	1
# 15	1	1	1	1	1	1	1	1	1	1	1	1	1	1	1
# 16	1	1	1	1	1	1	1	1	1	1	1	1	1	1	1
# 17	1	2	1	1	1	1	1	1	1	1	1	1	1	1	1
# 18	1	1	1	1	1	1	1	1	1	1	1	1	1	1.5	1.5
# 19	2	2.5	1.5	1	1	1	1	1	1	1	1	1	1	1	1
average	1.16667	1.36111	1.11111	1.02778	1.02778	1	1	1	1	1	1	1	1	1.02941	1.02941
error	0.383482	0.537028	0.274159	0.117851	0.117851	0	0	0	0.235702	0	0	0	0	0.121268	0.121268
n	19	19	19	19	19	19	19	19	19	18	18	18	18	18	18
Weight development
Weigth [%]	day 0	day 1	day 2	day 3	day 4	day 5	day 6	day 7	day 8	day 9	day 10	day 11	day 12	day 13	day 14
# 1	1	1	1	1	1.05	1.05	1.05	1					1.05		1.1
# 2	1	1	1	1	1	1	1	1					1		1
# 3	1	0.96	1	1	1			1			1			0.96
# 4	1	0.92	0.92	0.92	0.92			0.92			0.92			0.92
# 5	1	0.95	0.95	0.95	0.91			0.95			0.95			1
# 6	1	0.92	0.92	0.92	0.92			0.92			0.92			0.92
# 7	1	0.96	0.96	1			1				1			1.09
# 8	1	1	1	1			0.96				0.96			1
# 10	1	1	1	1		1		0.96			1			1
# 11	1	1	0.97	1		1		0.97			1			1.03
# 12	1	0.95	0.95	1		0.95		1			1			1
# 13	1	0.96	0.93	0.96			0.96
# 14	1	0.92	0.96	0.96			0.96			1		1
# 15	1	1	0.96	1			1			1		1
# 16	1	0.96	0.96	0.96		0.96			1		0.98
# 17	1	0.93	0.96	0.96		1			0.96		0.96
# 18	1	0.96	0.96	0.93		0.93			0.93		0.96
# 19	1	0.9	0.9	1	0.95			0.95		0.95
average	1	0.960556	0.961111	0.975556	0.964286	0.98625	0.99	0.967	0.963333	0.983333	0.970833	1	1.025	0.991111	1.05
error	0	0.0335142	0.0306573	0.0305291	0.0531843	0.0377728	0.0331662	0.0323351	0.0351188	0.0288675	0.0305877	0	0.0353553	0.0532552	0.0707107
n	19	19	19	19	7	8	7	10	3	3	12	2	2	9	2
